# Supplementary material for: Influence of Arabic Gum/Gelatin/Ascorbyl Palmitate Coating on Quality Parameters of Hazelnut Kernels Stored in Plastic Boxes
Source: Molecules. 2025 Oct 19;30(20):4126. doi: 10.3390/molecules30204126 (PMC12565976; doi:10.3390/molecules30204126)
Supplement: Supplementary file 1 [file molecules-30-04126-s001.zip]

Archive with 1 entries (1 files):
- molecules-3859987-supplementary.pdf
